# Supplementary material for: circRIP2 accelerates bladder cancer progression via miR-1305/Tgf-β2/smad3 pathway
Source: Mol Cancer. 2020 Feb 4;19:23. doi: 10.1186/s12943-019-1129-5 (PMC6998850; doi:10.1186/s12943-019-1129-5)
Supplement: Supplementary file 2 — Additional file 2: Figure S2. Tgf-β2 inhibitor revered cancer promotive role of circRIP2 in bladder cancer cells in vitro. A,B. CCK8 assay was performed to detect cell viability of bladder cancer cells; C,D. Cell potential to replicate and self-renew was reflected by clone formation; E,F. Rate of wound healing assay showed cell potential of migration; scale bar: 100μm. G,H,I,J,K. Trans-well migration and matrigel invasion assay showed cell potential of migration and invasion of bladder cancer cells; scale bar: 25μm. [file 12943_2019_1129_MOESM2_ESM.zip]

Archive with 3 entries (3 files):
- 9-01.tif
- 9-02.tif
- 9-03.tif
